# Supplementary material for: Systematic Review and Meta-Analysis of Pleurectomy/Decortication versus Extrapleural Pneumonectomy in the Treatment of Malignant Pleural Mesothelioma
Source: J Clin Med. 2022 Sep 22;11(19):5544. doi: 10.3390/jcm11195544 (PMC9571799; doi:10.3390/jcm11195544)
Supplement: Supplementary file 1 [file jcm-11-05544-s001.zip]

Archive with 1 entries (1 files):
- jcm-1899502-supplementary.pdf
